# Supplementary material for: The RING-Type Domain-Containing Protein GNL44 Is Essential for Grain Size and Quality in Rice (Oryza sativa L.)
Source: Int J Mol Sci. 2024 Jan 2;25(1):589. doi: 10.3390/ijms25010589 (PMC10779214; doi:10.3390/ijms25010589)
Supplement: Supplementary file 1 [file ijms-25-00589-s001.zip]

Archive with 1 entries (1 files):
- ijms-2759637-supplementary.pdf
